# Supplementary material for: Production of 17 strains of edible mushroom grown on corn stover and its effect on the chemical composition and ruminal in vitro digestibility of the residual substrate
Source: PLoS One. 2023 May 31;18(5):e0286514. doi: 10.1371/journal.pone.0286514 (PMC10231760; doi:10.1371/journal.pone.0286514)
Supplement: S1 Table — (XLSX) [file pone.0286514.s001.xlsx]

## Sheet: Hoja1
Supplementary Table 1. Mushroom production (g fresh mushroom /bag) and biological efficiency (g fresh mushroom/ 100 g DM)
Fungal Strain	Replicate	Mushrooms production (g fresh mushrooms /bag)	Biological efficiency (g fresh mushrooms /100 g DM)
Po-IAP	1	881	76
Po-IAP	2	965	83
Po-IAP	3	797	69
Po-P38	1	697	60
Po-P38	2	787	68
Po-P38	3	607	52
Po-P14	1	623	54
Po-P14	2	779	68
Po-P14	3	467	40
Po-IE202	1	582	50
Po-IE202	2	1127	97
Po-IE202	3	40	3
Po-Sfco	1	524	45
Po-Sfco	2	543	47
Po-Sfco	3	505	43
Po-JP	1	488	42
Po-JP	2	560	48
Po-JP	3	416	36
Po-Psma	1	475	41
Po-Psma	2	581	50
Po-Psma	3	369	32
Po-POS	1	219	19
Po-POS	2	436	38
Po-POS	3	74	0
Pd-PRO	1	605	52
Pd-PRO	2	646	56
Pd-PRO	3	564	48
Pd-UTMR	1	445	39
Pd-UTMR	2	580	51
Pd-UTMR	3	310	27
Pe-MB	1	585	51
Pe-MB	2	767	67
Pe-MB	3	403	35
Pe-PQ	1	374	32
Pe-PQ	2	574	49
Pe-PQ	3	174	15
L15	1	509	44
L15	2	692	60
L15	3	326	28
L9	1	408	35
L9	2	500	43
L9	3	316	27
L5	1	312	27
L5	2	471	41
L5	3	153	13
LC	1	30.2	2.6
LC	2	60.4	5.2
LC	3	0	0
Heri	1	438	38
Heri	2	509	44
Heri	3	367	32
