# Supplementary material for: Production of 17 strains of edible mushroom grown on corn stover and its effect on the chemical composition and ruminal in vitro digestibility of the residual substrate
Source: PLoS One. 2023 May 31;18(5):e0286514. doi: 10.1371/journal.pone.0286514 (PMC10231760; doi:10.1371/journal.pone.0286514)
Supplement: S2 Table — (XLSX) [file pone.0286514.s002.xlsx]

## Sheet: divms_aqp
Supplementary Table 2. Chemical composition and in vitro dry matter digestibility of SMS and non-inoculated substrate (control).
SMS (strains)	Dry matter	Ash	Lignin	Cellulose	Hemicellulose	Lipids	Crude protein	ADF	NDF	IVDMD
P.djamour PRODISET	98.2221	22.78	11.57	22.69	19.55	5.38	9.62	38.67	58.22	54.34
P.djamour PRODISET	97.1307	22	12.61	22.26	16.91	5.52	9.32	38.76	55.67	55.13
P.djamour PRODISET	98.0818	22.96	12.38	21.51	17	5.54	8.79	38.22	55.22	51.2
P.djamour PRODISET	98.0492	22.98	11.99	22.43	16.68	5.48	8.9	38.79	55.47	55.1
P. djamour UTMR	97.4676	17.68	11.62	27.34	22.72	4.27	7.16	43.94	66.66	63.49
P. djamour UTMR	97.7008	17.32	11.52	28.8	20.72	4.48	7.08	43.89	64.61	64.2
P. djamour UTMR	97.4793	17.7	11.74	28.22	17.23	5.72	7.16	44.63	61.86	58.29
P. djamour UTMR	97.4475	17.28	10.61	28.73	16.47	5.16	7.47	43.21	59.68	61.47
P. eryngii PQ	97.4463	17.15	12.26	30	19.3	4.38	8.68	47.46	66.76	53.32
P. eryngii PQ	97.4756	16.67	12.11	30.62	18.63	4.46	8.66	47.89	66.53	54.86
P. eryngii PQ	97.4889	16.85	11.94	30.56	18.78	4.59	8.2	47.7	66.47	50.44
P. eryngii PQ	97.4455	16.42	12.31	29.99	23.91	4.1	8.07	47.54	71.45	53.62
P. eryngii MB	97.0782	16.09	13.46	30.84	27.06	4.28	8.2	49.01	76.07	54.63
P. eryngii MB	97.0507	15.67	12.79	30.67	27.36	4.73	8.26	48.31	75.66	54.29
P. eryngii MB	96.4861	15.49	12.41	31.16	26.99	4.49	8.57	47.9	74.89	54.81
P. eryngii MB	96.5384	15.87	12.18	30.87	26.91	4.63	8.36	47.57	74.48	55.54
P. ostreatus IE202	97.051	21.8	13.49	22.87	20.62	4.92	9.03	42.51	63.13	55.4
P. ostreatus IE202	97.1281	21.66	13.9	23.02	18.26	5.08	8.87	42.9	61.15	54.43
P. ostreatus IE202	97.6503	20.61	13.36	24.07	20.83	4.61	8.36	42.85	63.68	53.53
P. ostreatus IE202	97.5979	20.82	13.92	23.05	21.06	4.85	8.61	42.83	63.88	55.05
P. ostreatus IAP	96.6855	20.33	11.89	24.57	20.15	5.44	7.23	41.77	61.92	54.49
P. ostreatus IAP	96.4882	19.85	12.32	24.72	20.02	5.79	7.14	42.3	62.32	57.87
P. ostreatus IAP	96.0354	20.04	11.76	23.89	20.47	5.72	6.62	41.3	61.76	56.22
P. ostreatus IAP	96.0052	19.65	12.48	24.18	20.5	5.65	6.65	42.1	62.59	57.78
P. ostreatus Psma	97.7362	19.23	11.14	27.71	24.24	4.48	7.24	44.76	69	56.42
P. ostreatus Psma	97.6836	18.64	11.75	28.43	24.93	4.7	7.16	45.51	70.44	55
P. ostreatus Psma	97.5975	19.91	11.74	28.79	24.9	4.92	7.16	45.89	70.78	59.55
P. ostreatus Psma	97.6044	19.91	11.15	28.3	24.91	4.43	7.48	45.28	70.19	56.71
P. ostreatus P14	97.6916	19.61	13.77	27.09	21.93	4.08	8.22	44.5	66.44	53.56
P. ostreatus P14	97.6488	19.04	13.21	27.08	20.43	5.15	8.59	44.32	64.74	55.89
P. ostreatus P14	97.8199	19.98	12.89	27.93	19.66	2.94	8.22	44.11	63.77	58.36
P. ostreatus P14	97.8605	19.75	13.31	28.04	16.8	2.62	7.96	44.63	61.43	53.63
P. ostreatus POS	97.7629	16.96	12.83	32.46	21.3	5.08	8.99	47.73	69.03	51.78
P. ostreatus POS	97.5425	17	13.35	31.29	23.28	4.85	8.27	47.26	70.54	55.22
P. ostreatus POS	96.813	17.02	13.2	31.95	15.63	5.14	8.78	47.8	63.43	54.85
P. ostreatus POS	96.8515	17.48	12.76	31.99	18.73	5.06	8.53	47.37	66.09	50.93
P. ostreatus JP	98.5418	19.29	14.21	25.92	21.72	5.85	8.27	43.36	65.07	47.81
P. ostreatus JP	98.5317	18.98	15.12	25.88	20.75	5.59	7.68	44.26	65.01	51.21
P. ostreatus JP	98.1866	19.43	14.89	25.88	22.6	5.4	8.39	44.09	66.69	47.85
P. ostreatus JP	97.9607	16.96	14.92	25.93	20.23	5.87	8.43	44.1	64.33	48.79
P. ostreatus P38	97.211	19.2	13.44	26.73	17.78	5.53	7.24	43.97	61.75	50.36
P. ostreatus P38	96.5177	18.76	13.94	27.03	16.42	5.65	7.05	44.8	61.22	52.86
P. ostreatus P38	97.442	19.31	13.54	26.92	15.11	5.29	7.26	44.29	59.41	50.82
P. ostreatus P38	97.3932	19.34	13.79	26.83	17.04	5.39	7.44	44.44	61.47	53.08
P. ostreatus Sfco	98.4983	18.81	12.98	25.68	17.98	5.44	7.91	43.45	61.43	56.4
P. ostreatus Sfco	98.3661	18.75	13.34	27.5	19.96	5.57	8.02	43.35	63.32	53.94
P. ostreatus Sfco	98.5569	19.53	12.78	27.23	22.35	5.01	8.04	42.97	65.31	56.21
P. ostreatus Sfco	98.4819	19.3	12.73	27.12	20.4	5.37	7.91	43.5	63.9	53.63
L. edodes L5	97.4563	19.32	14.33	18.99	8.37	5.19	10.06	38.35	46.72	58.36
L. edodes L5	97.4042	20.75	16.47	17.87	10.23	4.87	10.06	38.41	48.64	58.69
L. edodes L5	97.5951	20.15	14.96	16.79	6.56	4.87	11.19	37.76	44.32	59.79
L. edodes L5	97.8141	19.8	15.54	16.57	4.39	5.79	11.37	37.86	42.25	58.55
L. edodes L9	96.7098	19.78	16.11	17.47	3.8	7.24	11.63	37.65	41.45	58.6
L. edodes L9	96.9009	19.93	16.02	16.14	6.43	7.29	11.55	37.09	43.53	56.23
L. edodes L9	97.6495	19.83	16.01	16.61	9.87	7.25	11.54	37.54	47.42	55.16
L. edodes L9	93.5027	20.5	14.95	16.15	11.88	7.31	11.48	37.07	48.94	58
L. edodes LC	97.0992	17.9	15.13	20.21	11.72	5.03	12.22	39.46	51.18	50.02
L. edodes LC	97.1809	17.72	15.83	19.78	12.97	5.18	12.68	39.91	52.88	51.98
L. edodes LC	97.2158	17.66	15.2	20.66	12.41	5.23	12.69	39.73	52.14	54.51
L. edodes LC	96.9842	17.89	14.93	20.48	13.69	4.96	12.68	39.92	53.61	51.81
L. edodes L15	97.0639	20.02	16.71	18.5	2.89	3.73	10.94	39.31	42.2	61.2
L. edodes L15	97.1713	19.92	16.94	20.7	0.44	3.53	11.37	41.67	42.11	56.83
L. edodes L15	96.6152	19.21	16.88	16.68	2.98	3.43	11.2	38.57	41.55	55.1
L. edodes L15	96.8683	19.19	16.93	16.25	3.95	6.22	11.37	38.43	42.38	59.82
Hericium sp.	96.7151	17.09	14.86	20.13	17.2	3.33	9.1	39.78	56.98	47.09
Hericium sp.	97.632	17.29	14.74	19.89	20.49	3.04	9.01	38.66	59.15	49.82
Hericium sp.	97.5718	16.13	14.43	21.04	16.71	3.17	8.48	39.82	56.53	48.53
Hericium sp.	98.3911	16.29	15.34	20.78	15.66	3.41	8.75	40.43	56.09	49.24
Control	95.9	12.57	12.51	29.87	41.2	5.73	7.55	44.58	62.71	41.2
Control	95.7	12.44	10.65	28.52	43	5.61	7.4	42.32	67.39	43
Control	96.1	12.11	12.51	29.87	42.3	5.12	7.34	44.58	62.16	42.3
Control	95.8	12.43	10.65	28.52	40.9	5.05	7.42	42.32	61.52	40.9
