# Supplementary material for: Production of 17 strains of edible mushroom grown on corn stover and its effect on the chemical composition and ruminal in vitro digestibility of the residual substrate
Source: PLoS One. 2023 May 31;18(5):e0286514. doi: 10.1371/journal.pone.0286514 (PMC10231760; doi:10.1371/journal.pone.0286514)
Supplement: S3 Table — (XLSX) [file pone.0286514.s003.xlsx]

## Sheet: Minerals
Supplementary Table 3. Mineral profile of SMS with higher in vitro dry matter digestibility and non-inoculated substrate (control).
SMS Strains)	Fe (mg/100g)	Ca (g/100g)	Mn (mg/100g)	Mg (mg/100g)	K (g/100g)	Na (mg/100g)	Zn (mg/100 g)
P. djamour UTMR	119.393	5.47477	10.4734	290.968	1.71668	95.2942	2.6097
P. djamour UTMR	122.874	5.49554	10.6345	292.814	1.72597	99.2648	2.44348
P. djamour UTMR	119.393	5.59939	10.4734	292.814	1.73525	91.3236	2.16644
P. djamour UTMR	122.874	5.57862	10.6345	292.814	1.74454	99.2648	2.16644
L. edodes L5	154.355	3.33888	10.4839	289.41	1.66264	166.932	3.77704
L. edodes L5	157.84	3.35967	10.3226	287.562	1.67193	170.906	3.88796
L. edodes L5	161.324	3.73389	10.3226	315.284	1.68123	160.861	3.44426
L. edodes L5	157.84	3.75468	10.1613	313.436	1.66264	154.303	3.72158
L. edodes L15	129.835	3.91708	9.34549	290.968	1.72597	59.5589	4.65979
L. edodes L15	129.835	3.93785	9.50662	292.814	1.74454	67.5001	4.7706
L. edodes L15	133.183	4.03766	9.33617	294.366	1.7428	59.4994	4.37838
L. edodes L15	129.706	4.05841	9.49713	292.522	1.75207	63.4661	4.48908
Control	52.7178	2.36175	5.64516	176.677	1.32807	55.644	3.11148
Control	53.0662	2.38254	5.80645	178.525	1.33736	59.618	3.22241
Control	52.0209	2.32017	5.48387	180.373	1.34665	59.618	3.05602
Control	52.3693	2.29938	5.64516	178.525	1.35595	63.593	3.11148
