# Supplementary material for: Production of 17 strains of edible mushroom grown on corn stover and its effect on the chemical composition and ruminal in vitro digestibility of the residual substrate
Source: PLoS One. 2023 May 31;18(5):e0286514. doi: 10.1371/journal.pone.0286514 (PMC10231760; doi:10.1371/journal.pone.0286514)
Supplement: S4 Table — (XLSX) [file pone.0286514.s004.xlsx]

## Sheet: fracciones
Supplementary Table 4. Protein fraction of SMS with higher in vitro dry matter digestibility and non-inoculated substrate (control).
SMS (strains)	PROTEIN FRACTION (%)
	A	B1	B2	B3	C
P. djamour UTMR	1.62	2.19	3.32	0.53	0.17
P. djamour UTMR	2.23	1.75	3.24	0.53	0.17
P. djamour UTMR	1.93	1.97	3.28	0.54	0.18
L. edodes L5	1.75	1.75	3.2	2.79	1.05
L. edodes L5	1.98	1.57	3.5	2.09	1.4
L. edodes L5	1.87	1.66	3.35	2.44	1.23
L. edodes L15	2.63	1.66	4.16	0.69	2.45
L. edodes L15	2.02	1.92	4.64	0.7	2.44
L. edodes L15	2.33	1.79	4.4	0.7	2.45
Control	1.14	0.96	2.94	1.57	0.87
Control	1.23	0.96	2.93	1.4	1.05
Control	1.19	0.96	2.94	1.49	0.96
