# Supplementary material for: Production of 17 strains of edible mushroom grown on corn stover and its effect on the chemical composition and ruminal in vitro digestibility of the residual substrate
Source: PLoS One. 2023 May 31;18(5):e0286514. doi: 10.1371/journal.pone.0286514 (PMC10231760; doi:10.1371/journal.pone.0286514)
Supplement: S5 Table — (XLSX) [file pone.0286514.s005.xlsx]

## Sheet: aminograma
Supplementary Table 5. Amino acid content of SMS with higher in vitro dry matter digestibility and non-inoculated substrate (control).
SMS (Strains)	Met	Asn	Ser	Lys	Thr	Glu	Gln	Leu	His	Phe	Gly	Ile	Val	Trp	Ala	Tyr	Asp	Pro	Arg
P.djamour PRODISET	2.59	7.74	47.73	29.76	120.13	248.46	93.99	182.97	4.56	72.58	95.99	87.63	127.09	0	305.32	51.64	102.47	156.62	23.52
P.djamour PRODISET	2.59	11.02	56.55	36.51	133.68	262.05	105.23	210.65	4.72	79.41	103.49	105.62	142.46	0	340.11	56.69	99.76	169.77	21.93
P.djamour PRODISET	2.59	9.38	52.14	33.135	126.905	255.255	99.61	196.81	4.64	75.995	99.74	96.625	134.775	0	322.715	54.165	101.115	163.195	22.725
P. djamour UTMR	2.62	18.51	54.2	43.86	116.7	183.84	109.63	154.43	16.68	45.75	88.63	78.99	119.17	2.5	251.36	45.21	108.55	122.64	20.03
P. djamour UTMR	2.64	20.93	49.1	41.955	151.68	204.16	131.75	155.555	14.935	31.48	89.31	79.315	110.71	2.9	204.64	32.64	110	131.715	20.41
P. djamour UTMR	2.64	23.35	52.39	40.05	114.07	162.02	114.1	156.68	13.19	48.61	100.04	79.64	121.54	3.07	281.03	47.95	111.45	140.79	20.79
L. edodes L5	24.11	6.29	42.7	39.84	113.64	101.08	59.61	108.72	15.02	39.97	39.23	47.71	66.81	3.99	173.34	34.12	77.84	86.87	90.63
L. edodes L5	17.77	5.04	36.46	25.02	93.64	96.95	62.13	95.05	12.67	31.95	36.18	51.29	71.7	3.32	177.9	44.05	75.64	92.21	103.12
L. edodes L5	29.13	7	42.79	29.35	118.81	129.18	68.12	97.87	16.25	37.18	37.705	46.32	72.82	3.655	201.28	39.085	76.95	88.81	115.61
L. edodes L15	13.5	5.31	13.86	14	75.51	148.84	57.75	93.19	12.94	28.11	41.04	58.11	82.29	6.4	292.7	51.19	36.04	132.79	62.41
L. edodes L15	14.66	5.45	15.96	20.99	89.27	149.82	57.93	91.46	14.87	28.9	41.98	57.62	83.55	6.32	274.22	81.24	38.66	98.5	79.82
L. edodes L15	14.08	5.38	14.91	17.495	82.39	149.33	57.84	92.325	13.905	28.505	41.51	57.865	82.92	6.36	283.46	66.215	37.35	115.645	71.115
Control	0	3.16	15.76	15.4	58.95	87.69	66.69	87.65	8.52	28.91	68.83	60.01	96.32	3.81	385.25	90.72	300.77	368.07	76.15
Control	0	2.88	15.29	11.7	58.74	88.72	67.34	89.02	8.38	28.72	69.64	60.8	96.06	2.51	389.7	90.45	306.39	389.61	71.96
Control	0	2.92	15.21	14.99	58.27	86.33	64.98	86.53	8.36	28.14	64.98	59.51	95.02	3.45	373.81	88.52	293.94	360.61	71.85
